# Supplementary material for: Authentic self-expression on social media is associated with greater subjective well-being
Source: Nat Commun. 2020 Oct 6;11:4889. doi: 10.1038/s41467-020-18539-w (PMC7538578; doi:10.1038/s41467-020-18539-w)
Supplement: Supplementary file 4 — Source Data [file 41467_2020_18539_MOESM4_ESM.xlsx]

## Sheet: Figure 1_betas_se_p
	V1	V2	V3	V4	V5	Source	Model
1	correlation_sim	0.0923445	0.0103615	8.91228	5.94974e-19	Likes	Model 1
2	cosine_sim	0.0404926	0.0103974	3.89449	9.90997e-05	Likes	Model 1
3	euclidean_dist	0.112845	0.0103395	10.914	1.45554e-27	Likes	Model 1
4	manhattan_dist	0.115508	0.0103363	11.175	8.2712e-29	Likes	Model 1
5	correlation_sim	0.0194325	0.00918165	2.11645	0.034333	Likes	Model 2
6	cosine_sim	0.00498789	0.0090715	0.549841	0.582441	Likes	Model 2
7	euclidean_dist	0.0499511	0.0095738	5.21747	1.85321e-07	Likes	Model 2
8	manhattan_dist	0.0580518	0.00934698	6.21076	5.50052e-10	Likes	Model 2
9	correlation_sim	0.0140776	0.0176401	0.798045	0.424903	Language	Model 1
10	cosine_sim	0.00202441	0.0176418	0.11475	0.90865	Language	Model 1
11	euclidean_dist	0.0848808	0.0175782	4.82875	1.43809e-06	Language	Model 1
12	manhattan_dist	0.112767	0.0175293	6.43305	1.4364e-10	Language	Model 1
13	correlation_sim	0.0195422	0.0154821	1.26224	0.206953	Language	Model 2
14	cosine_sim	0.0022494	0.0155307	0.144836	0.88485	Language	Model 2
15	euclidean_dist	0.0325594	0.0162157	2.0079	0.0447379	Language	Model 2
16	manhattan_dist	0.050995	0.0160091	3.18537	0.00145953	Language	Model 2

## Sheet: Figure 3_means_se_p
	condition	SWL_mean	pos_mean	neg_mean	mood_mean	time	SWL_se	pos_se	neg_se	mood_se
	A	-0.0555206	-0.0704285	0.0815294	-0.0239839	t1	0.108994	0.101365	0.111725	0.0954838
	B	0.046456	0.05893	-0.0682185	0.0200681	t1	0.103191	0.109329	0.100418	0.113992
	A	-0.125255	-0.274828	0.275251	-0.245439	t2	0.0922609	0.107369	0.0978798	0.113125
	B	0.104805	0.229958	-0.230312	0.205367	t2	0.115043	0.0983793	0.106289	0.0942731
